# Supplementary material for: Genome-Wide Characterization of Calmodulin and Calmodulin-like Protein Gene Families in Paulownia fortunei and Identification of Their Potential Involvement in Paulownia Witches’ Broom
Source: Genes (Basel). 2023 Jul 27;14(8):1540. doi: 10.3390/genes14081540 (PMC10454933; doi:10.3390/genes14081540)
Supplement: Supplementary file 1 [file genes-14-01540-s001.zip]

Archive with 8 entries (7 files):
- genes-2413807-supplementary/
- genes-2413807-supplementary/Supplementary Figure 1 Sequences LOGO of the PfCaMCMLs protein motif.tif
- genes-2413807-supplementary/Supplementary Figure 2 Collinearity analysis of between Paulownia fortunei and Arabidopsis thaliana.tif
- genes-2413807-supplementary/Supplementary table 1.Genes of CaMCML in Arabidopsis thalina.pdf
- genes-2413807-supplementary/Supplementary table 2. All primers used in this study.xls
- genes-2413807-supplementary/Supplementary table 3. Orthologous gene pairs within Paulownia fortunei..pdf
- genes-2413807-supplementary/Supplementary table 4. Four protein translation modification sites prediction analysis of 63 PfCaMCMLs.xls
- genes-2413807-supplementary/Supplementary table 5. Prediction analysis of subcellular localization of the 63 PfCaMCMLs.xls
