# Supplementary material for: Genome-Wide Characterization of Calmodulin and Calmodulin-like Protein Gene Families in Paulownia fortunei and Identification of Their Potential Involvement in Paulownia Witches’ Broom
Source: Genes (Basel). 2023 Jul 27;14(8):1540. doi: 10.3390/genes14081540 (PMC10454933; doi:10.3390/genes14081540)
Supplement: Supplementary file 1 [file genes-14-01540-s001.zip › genes-2413807-supplementary/Supplementary table 2. All primers used in this study.xls]

## Sheet: Sheet1
Table S2. All primers used in this study
Name	Sequence (5'-3')	Usage
Actin-F	AATGGAATCTGCTGGAAT	qRT-PCR
Actin-R	ACTGAGGACAATGTTACC
PfCML10-F	AACTCGGCGCCATACTTAAC
PfCML10-R	AAGTCAAACGCCTCCTTCAA
PfCML15-F	TCGACAGAAACAACGATGGA
PfCML15-R	CGCCACGAACTCAGAGAACT
PfCML28-F	AAGGAAAATGTGGCAGAGGA
PfCML28-R	CCAGCCCATCTCCATCTAAA
PfCML34-F	TGGGATTGGTTGAGTTCCTC
PfCML34-R	CTTGGTGGATGGTTCGAAAT
PfCML38-F	CGTAGGCGATAAGGCTCTTG
PfCML38-R	TGAATCCATCGTCGTTCAAA
PfCML57-F	AAACCATGGCCTCAGATACG
PfCML57-R	CCATCCTCATCGAACACCTT
PfCML10-pSAK277-F	GTGGATCCAAAGAATTCATGGAGAAAAATCCAGCAGC	Vector construction
PfCML10-pSAK277-R	CTCCTTTACCCATGAATTCAGAAGCCCTAGTCATCATCT
Note: The sites for vector construction are underlined.
