# Supplementary material for: Genome-Wide Characterization of Calmodulin and Calmodulin-like Protein Gene Families in Paulownia fortunei and Identification of Their Potential Involvement in Paulownia Witches’ Broom
Source: Genes (Basel). 2023 Jul 27;14(8):1540. doi: 10.3390/genes14081540 (PMC10454933; doi:10.3390/genes14081540)
Supplement: Supplementary file 1 [file genes-14-01540-s001.zip › genes-2413807-supplementary/Supplementary table 4. Four protein translation modification sites prediction analysis of 63 PfCaMCMLs.xls]

## Sheet: Sheet1
Table S4. Four protein translation modification sites prediction analysis of 63 PfCaM/CMLs
Gene Symbol	Gene locus	Amino acids	(a) Four protein translation modification sites of PfCaM/CML proteins
			Methylation site	Acetylation site	Ubiquitination site	Phosphorylation site	(b)Sequence
PfCaM1	Pfo01g009450	149	M116		U31、U87、U95	P18、P29、P35、P82	MADQLTDDQISEFKEAFSLFDKDGDGCITTKELGTVMRSLGQNPTEAELQDMINEVDADGNGTIDFPEFLNLMARKMKDTDSEEELKEAFRVFDKDQNGFISAAELRHVMTNLGEKLTDEEVDEMIREADVDGDGQINYEEFVKVMMAK NGTIDFPEFLNLMARKMKDTDSEEELKEAFRVFDKDQNGFISAAELRHVMTNLGEKLTDE EVDEMIREADVDGDGQINYEEFVKVMMAK
PfCaM2	Pfo01g009460	149	M116		U31、U87、U95	P18、P29、P35、P82	MADQLTDDQISEFKEAFSLFDKDGDGCITTKELGTVMRSLGQNPTEAELQDMINEVDADGNGTIDFPEFLNLMARKMKDTDSEEELKEAFRVFDKDQNGFISAAELRHVMTNLGEKLTDEEVDEMIREADVDGDGQINYEEFVKVMMAK NGTIDFPEFLNLMARKMKDTDSEEELKEAFRVFDKDQNGFISAAELRHVMTNLGEKLTDE EVDEMIREADVDGDGQINYEEFVKVMMAK
PfCaM3	Pfo03g002270	150	M116		U31、U87、U95	P18、P29、P35、P82	MADQLTDDQISEFKEAFSLFDKDGDGCITTKELGTVMRSLGQNPTEAELQDMINEVDADG NGTIDFPEFLNLMARKMKDTDSEEELKEAFRVFDKDQNGFISAAELRHVMTNLGEKLTDE EVDEMIREADVDGDGQINYEEFVKVMMANP
PfCaM4	Pfo12g004780	188	M116	A178	U31、U87、U95	P18、P29、P35、P82、P170、P173、P174、P176	MADQLTDDQISEFKEAFSLFDKDGDGCITTKELGTVMRSLGQNPTEAELQDMINEVDADGNGTIDFPEFL NLMARKMKDTDSEEELKEAFRVFDKDQNGFISAAELRHVMTNLGEKLTDEEVDEMIREADVDGDGQINYE EFVKVMMAKKRRQRIEARRRELKKTTIEKTYRSTRSRKRDKIRDCVIL
PfCaM5	Pfoxxg016130	149	M116		U31、U87、U95	P18、P29、P35、P82	MADQLTDDQISEFKEAFSLFDKDGDGCITTKELGTVMRSLGQNPTEAELQDMINEVDADG NGTIDFPEFLNLMARKMKDTDSEEELKEAFRVFDKDQNGFISAAELRHVMTNLGEKLTDE EVDEMIREADVDGDGQINYEEFVKVMMAK
PfCML1	Pfo02g003340	205		A6、A14		P31、P35、P37、P76、P86、P138、P156、P173	MVDSMKLCLSSQFKRARKLLEKLNFSNKLRSWKRSKTRKLASDLSWSTSSFAAMEVSSQL KQVFKLIDTNGDGKLSPLELKQILLSMGDEKASAAKEAEGIVREMDFDGDGFVDLDEFMI VMGTDQNDDSANGIFRESEIMRAFQVFDADKNGLISAEELQRVLGRLGSGNCSLKECRKM IKVVDRDGDGFVNFEEFKHMMTAGC
PfCML2	Pfo02g016830	185		A132		P14、P55、P62、P66、P134、P163	MSSFSFLDIQYNLSKRKFLKNPSRMLSRDVQNSGILPISLPNIEELKQVFNKFDTNKDGKISPDEYKAILKGLGKVNLVTKEVQKIFEVADLDGDGFIDFSEFVEVHKKGGGVKTVDLHRAFQAFDKDKDGKISVREVYELLQKLGERCSLQDCQKMVRAVDSNGDGVIDSDEFMIMMTRTMITYISPDEYKAILKGLGKVNLVTKEVQKIFEVADLDGDGFIDFSEFVEVHKKGGGVKTVDLHRAFQAFDKDKDGKISVREVYELLQKLGERCSLQDCQKMVRAVDSNGDGVIDSDEFMIMMTR TMITY
PfCML3	Pfo03g001430	186		A2、A5、A10、A15		P14、P17、P19、P21、P23、P51、P87、P96、P136	MKLTKIIPRKLFKTKKSRSVSGSEIEPLSVLPSLSAEISADEWSEISADVYFDLKQAFEMIDRDGDGKIKKEELEGLLCRLGAEPPSREELKLMLSEVDRDGDGCITLEEFHVIGSAFAPPACDGEMRDAFDFFDSDRDGKITAEELFNVFKTIGDAQCTLEDCRRMIRGVDRNGDGFVCFETSVE
PfCML4	Pfo03g005560	231				P53、P58、P69、P70、P80、P88、P90、P97、P104、P119、P139	MIAILLSSLLFIFGLICTFSTIPPTKKFLALCFQTFHGHHDPKNPSEDAVKTSFKNTSTTTTTTTTTTTSRAELRSVFATFDKNNDGYITKHELRESLKNIGISAGERDVADMVEKVDSNGDGLIDFDEFVELFDSMISGGGNEGRRGQEEGHEEGDLKEAFDVFDGNKDGLITVEELGLVLSSLGFTEGKKLEDCKEMIRKVDMDGDGMVNFDEFKRMMKAGFGRLIPVSGDGLIDFDEFVELFDSMISGGGNEGRRGQEEGHEEGDLKEAFDVFDGNKDGLITVEELGLVLSSLGFTEGKKLEDCKEMIRKVDMDGDGMVNFDEFKRMMKAGFGRLIPVS
PfCML5	Pfo05g003830	152				P18、P29、P117	MADSLTEEQIAEFQEAFSLIDKDSDGVITVEELASVIQSLNEHPTKEEIQEMMNEADVDGDGTLDFEEFLSIMARKMKENVAEELKEAFKVFDRDQDGFISAVELRNVMINLGERLSDEEAEQMIREVDLDGDGLVNYEEFLRMMMASYH
PfCML6	Pfo05g008280	154		A20		P22、P27、P29、P56	MDPAELRRVFGMFDRNGDGKISRRELSESLEKLGIHIPEKELMQMIEKIDANGDGYVDVEEFGELYAAIMEDEGRGDEEEDMREAFNVFDQNGDGFITVEELRAVLSSLGLKQGRTIEDCKRMIKKVDVDGDGRVNYDEFRQMMKGGGFAALSS
PfCML7	Pfo05g014450	274		A14		P6、P17、P36、P51、P52、P53、P54、P55、P56、P129、P140、P143、P145、P174、P203、P209、P252、P253	MSPPPSYSACCYQKDLSKVPREREMVSYTGGTQPYSPSAPPAPDPDQTRSSSSSSSFGSGTIPPPQGHGYYPYHHQPQQQNVYSSFPPGTHPDVIRSFQMVDRNQNGYIEEKELQEALAWNYQKFSRRTLRLLVFLFRNSNESSSRIGPKEFAEVWSCLGQWRAIFERFDRDRSGKIDSVELRDALYSLGYALPPSVLQVLISRYDDGSGRRVELSFDSFVESATILIIFCIFCCGSIEGLTEKFKEKDPRYTGSATLSYDTFMSMIIPFLVSE
PfCML8	Pfo06g000150	169	M160、M164			P9、P61、P98、P155、P163、P166	MSTLYRGISRKDKPRGRHHGLNQQKRQEIKEAFELFDTDGSGTIDAKELNVAMRALGFEMSEEEITRMIAEVDKDGSGAIDFDEFCHMMTAKFGERDTKEELMKAFHIIDQDNNGKISAADIQRIAKELGENFTEKEIQDMIDEADRDRDGEVNSEEFMRMMSRTSYGY
PfCML9	Pfo06g009190	84		A16		P42	MADDPQDVADRERVFKSFDANGDGKISAAELGDALKTLGCITPEEVKRMMAEIDTDGDGCISFQEFTEFARANRGLMKDVAKIF
PfCML10	Pfo06g009210	151		A3、A117		P32、P57、P103、P109、P119、P128	MEKNPAAIPLTLEEEVEKVFNKFDTNGDGRISLTELGAILNGLGSATPPDEVARIMSELDTDGDGFIDLNEFKAFHCGGGGDNNKELKEAFDLYDKDKNGKISASELHSVLRSLGEKCSLKDCRRMISSVDVDGDGCVNFEEFKKMMTRAS
PfCML11	Pfo06g013840	195		A104		P46、P59、P68、P69、P79、P81、P124、P161	MSLSNLNQFPVRDISLNVNSIQLTLLIVGLVQFLLLHILLDRKRISSFFLGFQSQLLSSDYRNDHANSTKNRDEKRVDYQSVCRGEVEMVLRSLGMFCNAEGAKLPARLDADDLFNIFEERNPSLDEVKEAFDVFDNNRDGFIDAKKLQKVLCALGLKEGSEMENCRRMIGVFDENGDGRIDFDEFVKFMENSFS
PfCML12	Pfo07g003100	191				P43、P51、P59、P104、P120	MESTLANIISNLLVLRLKSLNWDSENFFSSAHFLPQTFLIFFSTKWNSLCSKLQISNTSDEPLHQVSCNKETFGDEKRIHIAEINLMMNRLGIVGGLEDNGDNSLGAEDFLALFDEEEPSLEEIKETFGVFDLNKDGFIDASELQRVLCNLGLKERCKLEECTRMIKPFDGNGDGLIDFQEFVKFIEKCLC
PfCML13	Pfo07g004220	161		A4		P63、P102、P120、P125	MMAKIQSDQLKQLNDIFKRFDMDHDGSLTQLELAALLRSLGLKPNGDQIHVLLANMDANGNGSIEFDELVEAMLPDINEQVLINQDQLMEVFRSFDRDGNGYITAAELAGQMAKMGHPLTYRELSEMMQEADTNGDGVISFNEFANILGKSAVDYLGLSVS
PfCML14	Pfo07g006290	189		A4、A8、A11、A12、A187		P30、P58、P87、P129、P131、P141、P156、P160、P167、P179、P183	MGFKSLFKRKKKQPHGLPSANQTIINSRSSSLNGRGLIEEELEQVFKKFDVNGDGKISASELGSIMGSLGHPATEEELSIMIQEVDSDGDGFIDLQEFIELNTNDVGHDEVLENLKDAFQVFDIDKNGSISAEELQDVLKSLGEECTLAECKKMISGVDSDGSGTISFDEFKVMMMKGSRFDTTEPKVD
PfCML15	Pfo07g008300	164		A4、A9		P32、P87、P108、P146	MSSKEPAVKLDDEQLAELREIFRSFDRNNDGSLTELELGSLLRSLGLKPSPDQLDALIQKADTNSNGLVEFSEFVALVAPELLPAKSPYTEEQLKHLFKMFDRDGNGYITAAELAHSMARLGHALTAEELTGMIREADTDGDGRISFQEFSQAITSAAFDNSWA
PfCML16	Pfo08g007110	167		A8、A167		P28、P35、P51、P64、P86、P88、P138、P143、P159	MNPTPNSKPTMYLQDMDEVRKVFDRFDTNSDGKISADELGGVLNALGSETSAEEVARMMQEIDTDKDGHINLQEFAAFCNGDSDPYKSAEKELREAFELYDQDHNGKISAVELHKILTRLGEHCSVQDCAGMIKSVDSDGDGYVCFEEFRKMMTTTNNSIRNSGNAK
PfCML17	Pfo08g009080	149			U31	P18、P29、P35、P82	MAEQLTEEQIAEFKEAFSLFDKDGDGCITTKELGTVMRSLGQNPTEAELQDMINEVDADQNGTIDFPEFLNLMARKMKDTDSEEELKEAFKVFDKDQNGFISAAELRHVMTNLGEKLTDEEVDEMIREADVDGDGQVNYEEFVRMMLAK
PfCML18	Pfo09g010040	229				P10、P14、P54、P163、P165、P177、P178、P182、P183	MGGVVAKGESPMASVPETKLEAKIIEAMQRREVEGSAIKSFDSIILKFPKIDESLRKCKAAFEDFDEDGNGAIDPQELKHCFHKLEINFTDEEINDLFEACDINENMGMKFNEFIVLLCLVYLLKEDPTAQHAKSCMGMPNLEATFETLVDAFVFLDKNKDGYVSKNEMVDAINETTSGERSSGRIAMKRFEEMDWDKNGMVNFKEFLFALTHWVGIEDIDDDEGENNV
PfCML19	Pfo10g000920	138		A3		P4、P9、P13、P36、P49、P92、P108	MEKYERVFSRFDSNGDGKICPVELRRCVGSIGSEMTEEEAVAAVALMDSDGDGLLCLEDFVSIVEGAGEEEKASDLKEAFKMYEMEGSGCITPKSLRRMLSRLGERRSVEQCSNMIAEFDLNGDGVLNFDEFKAMMSC
PfCML20	Pfo10g005120	147		A3		P12、P98、P110	MGKDLSDDQVSSMKEAFTLFDTDGDGKIAPSELGILMRSLGGNPTQAQLKSIIVEERLNAPFDFPRFLELMSKHLKPEPFDRQLRDAFKVLDKDGTGYVVVSDLRHILTSIGEKLEPAEFDEWIREVDVGSDGKIRYEDFIARMVAK
PfCML21	Pfo11g000490	157		A87		P48、P53、P72	MCPTGNAIQHETKTTINSNLRWAFDVLDVDGDGKIGYNDLRAFYKGFSGPEASEEDVIGSMICMADLNKDGYVEYEEFEKVLDGRGKNGKVDDVMEDAFRVMDKDGDGKVGHEDLKSYLNWAGFEAQDEDVKAMIRLGGGDENGGVTFEGLLKVLPL
PfCML22	Pfo11g002860	152				P18、P58、P100、P127	MADVLNEEQIVEFKEAFSLFDKDGDGCITIEELATVIRSLDQNPTEEELQDMINEVDSDGNGTIEFAEFLNLMAKKMKETDAEEELKEAFKVFDKDQNGYISANELRHVMINLGEKLTDEEVEQMISEADLDGDGQVNYDEFVKMMTTIG
PfCML23	Pfo11g005070	246		A2、A15、A40		P16、P39、P53、P108、P154、P197、P202、P204、P209、P223	MKDSQGTSQSSLMHKSLYDKVQDIFCCHILPNIYKRLDTKLERKMMEIKRNASGHSNFKSIDSIIMKFPQLREGLKEIRDVFEQYDEDSNGTIDNEELKKCLHTLEFSVRDEEIDDLFHYCDMDESEGIQFNEFIVLLCLIYLLTDYSTSSHATLKMCSPQIEATFNTIIEVFLFLDKNGDGKLKRKDVVKALNEASPREKSPSHITWTRFKEMDWDKNGKVSFKEFLYSFISWVGIECDDEGSEQ
PfCML24	Pfo11g011500	196		A8		P11、P25、P37、P38、P43、P50、P53、P54、P55、P76、P86、P90、P92、P104、P128	MAIASITKPFSSRVFKLRLPRRLRSKPHTASPPPETTSPGRGSAGGGIVTPKSSSKEDEFRQVFRFLDADNDGRISAEELRSYFASVGDSVSHEEAERIIGEFSKGGDEDSLLLEFGEFVRVMELRDSDDDNVLRQAFEVYEVDKGSGCITPEGLRQVLLRLGDVKSLQECRAMIRVFDLDGNGVLDFDEFHKMMT
PfCML25	Pfo11g014110	155		A14		P5、P41、P53、P56、P99	MSPISTDDLHRIFKNLDKNNNGLVSIHELHHLIDRIGIHTTLEELEKLVGRTSLDYIDFLFFYEAMVKARMAEQADDDHSDDLLKAFKVFDLNGDGSISCEELQAVLSRMGLWDKHSGQDCKVMIDVYDKNSDGVLDFEEFKNMMSVPPAADSGM
PfCML26	Pfo11g014120	158				P56、P106	MSPFNTVHSHRIFNKLDRDGDGLVRVDELLWLLDGFGLHAKRDELELLVGGKSLNYVDFLFFYETLIRGNIFEQEICKFEREDETLERDLRKAFRVFDLDDDGFISCEDLQIALSRLGLWDQHYGQDCRHMIDAYDTDSDGLLDFEEFRNMMLLTGQP
PfCML27	Pfo11g014730	156				P8、P29、P72、P113、P140	MAQSDSLSLEMETLNHVMGLVEAFRAFDSDNDGSINAQELGGIMGSLGYNVSEEDVQAMMQKGDGDRDGLLSISEFLDMNTGGLDLGGLTALKPALEALDLEEHDLITGEELYQVIENMGIELSLDDCLDIVASMDGDGYGAITFEDFKLIVNSLL
PfCML28	Pfo12g001970	152				P29、P117、P137	MADALTEEQIAEFREAFCLIDKDSDGVITVEELASVIQSLNEHPTKEEIQEMMNEVDADGDGTVDFEEFLSIMARKMKENVAEELKEAFKVFDRDQDGFISAIELRNVMLNLGERLSDEEAEQMIREADLDGDGLVSYEEFVRMMMASSC
PfCML29	Pfo12g011100	153		A20、A24		P22、P27、P29、P56、P108	MDTPELRRVFAMFDRNGDGKISRKELSESLEKLGIHIPEKELRQMIEKIDANGDGYVDVEEFGTLYATIMEDNERGDEEDDMREAFKVFDQNGDGFITVEELRSVLASLGLKQGRTLEDCKRMIMKVDVDGDGRVNFDEFRQMMKGGGFAALS
PfCML30	Pfo13g006910	84		A16		P27、P60、P62	MAEDPQDVADRERIFKRCDANGDGKVSASELGEALKALGSVTAEEVKRMMAELDTDGDGYVSFEEFTEFARANKGLVKDVAKIF
PfCML31	Pfo13g006920	153				P50、P59、P68、P105、P111	METNPNPAAVPLTQEEEVEKVFNKFDANGDGKISSAELGTILSGLGSATSAEEVERIMSELDTDGDGYIDLSEFKSFHCGGGGDGNKELKEAFDLYDKDKNGMISASELHSVLRSLGEKCSINDCGRMISSFDVDGDGCINYEEFKKMMTGPP
PfCML32	Pfo13g008390	179		A3、A178		P14、P38、P51、P58、P62、P74、P129、P145	MSKLSFLSFHRSISKKGSTLPHHHAHSKEIRNRSFQPSTEDLKMVFHKFDSNGDGKISLDEYKKALKVLGGVTTKGEAAQVFRAADNDGDGFIDFEEFSKVCSTDGGVKSSEIQAAFRVFDGNGDGKISSEELMEVLRRMGERCSLEGCKKMIRQVDRDGDGLIDMDEFMNMMIMSYKP
PfCML33	Pfo13g008930	190		A14、A17、A22		P20、P29、P30、P33、P36、P39、P49、P64、P87、P100、P144、P160、P173、P181	MEPVDCFCTFSPKKLSKLSSLKPKTKPGSSSASPRTPKSPLNITPPRNSLREEELREVFRRFDSDCDGKISAAELRSYFASIGEYMSYEDAQGIINHLDTDKDKLLGFQDFLRLMEYNDGRHREEDLKAAFGIFEWEKGSGRITAKSLQRVLGQLGDPKSYDECVAMIQVFDSDGKGELGYDEFQQMMTA
PfCML34	Pfo13g010140	200				P61、P76、P86、P88、P166	MSHNYENQFPIENFSLNSIQLTVLIVGLVEFLLLHILIDRKRIYNFFLGFQSSIQSQLISSNEDQAGMKDRDFEPSTKQEKRVDQSVSRGDVDIVLRSLGMFCNSDIAKLPARLDANDLLNLFEEENPSLNEVKEAFDVFDYNRDGFIDAKELQKVLCALGLKEGSEMENCRRMIGLFDENGDGRIDFDEFVKFMEISLC
PfCML35	Pfo13g011810	141				P4、P16、P39、P52、P95、P111	MERYEQYERVFNHFDSNGDGKICPVELRQCMGSIGGEMTEEEAEAAVVLMDSDEDGLLCLDDFVRIVEGAGEEEKASDLKAAFKMYAVEGSGCITPKSLRRMLSRLGERRSVDECKNMIARFDLNGDGVLNFDEFKVMMSY
PfCML36	Pfo14g004090	151				P18、P29、P82	MAEQLTEEQIAEFKEAFSLFDKDGDGCITSKELGTVMRSLGQNPSEAELQDMINEVDADQNGTIDFPEFLNLMARKMKDTDSEEELKEAFKVFDKDQNGFISAAELRHVMTNLGEKLTDEEVDEMIREADMDGDGQVNYEEFVRMMLAK
PfCML37	Pfo14g008380	195		A5		P69、P80、P86	MMDSKMSAAGLISIANKAANLVSFISFILWCIFYSCIITFQDFYSCFRRIFQLLSYLLLESWKSCCRLSSKINVEHDVTTSKPCVSREDVEIVMEKLGLYEGLRPQEPVQDSIEIGNMFDGTEPSLDEVREAFGLFDVNKDGFIDAEELKKVMSSIGLTGFSEQECQRMIMVFDDNGDGRIDFGEFVKLMEECSC
PfCML38	Pfo15g003460	151				P107	MAPLNTLHLHRIFNKLDRNGDGLVSIDELMWLLERIGLHTNRDELELLVGDKALDPVDFLFFYETLIIKGNNIVQEKHKLEREDEILEKDLREAFRVFDLNDDGFISCEELQIALSRLGLWDEDCGQDCKHMIGVYDTNSDGFLDFESLRI
PfCML39	Pfo15g003470	159		A14		P5、P41、P53、P101、P103、P121、P130、P155	MSPISADDLHRIFKNLDKNNKGLVSIQELHHLLDRIGIHTTLEELEKFVGRTSLDYIDFFFFYEAMVKARMAEQEADDSSDHNENDLFKAFKVFDLNGDGYISCEELQSVLSRLGLWDKRSGHDCKDMISVYDENSDGVLDFEEFKNMMSVPPTSDSEM
PfCML40	Pfo15g007850	213				P56、P109、P121、P124、P145、P184	MQFLYINTSHRILPCLQFFPENNNGDCKHCKVIQQQSFQAPPPLPPSLPDPNRKPSTGNHQPWLWRGLNSVNKEGEFRQVFRYFDANNDGKIAADELSAYFASIGDSVSHEAAEKIIREFSKGSAEDSLLLGFGDFVRLMELRDTEDDKVLRQAFEVYVVEKGSGCITPEGLRQVLRRLGVVKSYRECEAMIRVFDLDGNGVLDFHEFHKMMA
PfCML41	Pfo16g003140	103		A103		P18	MVEQFTEEQITEFKEAFSLFDKDGDIMRSLGQNPTEAELQDMINEVDADQNGTIEFPEFLNLMAFISAGGLRHVMTNLGKKLTDEEVDEMILYEKQIWMVMAK
PfCML42	Pfo16g008660	229	M108	A12		P10、P14、P36、P54、P135、P148、P163、P165、P177、P178、P182、P183	MGGVVAKDESPKASVPETKLEAKIIEAVRRREVEGSSIKSFNSIILKFPKIDESFRKCKTTFQEFDEDGNGAIDPQELKHCFRKLEMNFTDEEINDLFEACDINEDMRMKFNEFIVLLCLVYLLKEDPTAQHAKSQIGMPDLKATFETLVDTFVFLDKNKDGYVSKNEMVDAINETTSGERSSGRIAMKRFEEMDWDKNGMVNLKEFLFAFTHWVGIEDIDDDEEADDV
PfCML43	Pfo17g000060	190		A4		P25、P60、P89、P94、P110、P131、P133、P158、P162、P169	MGLKELFNRKKKQRLGLAITSAHQTPINSRSPSLNSRAQIEEELEQVFKKFDVNGDGKISASELGSIMGSLGHPATEEELNTMIQEVDSDGDGYINLQEFIELNTKDIDYDEVLENLKDAFEVFDIDKNGSISAEELQDVLQSLGEECTLAECRKMISGVDSDGNGTISFDEFKPQGLDLGRVWVRVRLH
PfCML44	Pfo17g003910	193				P21、P74、P106、P122	MELAVANTISKLLILLFKSLYGDTQKFYSSVQFFLQTFPKLFPTKWNHLWRKMQISNTCDQPLLHQVPCSSETSEGEERICIAEMNVMMNRLGMVCGLEGINGNTSFGAEDFLSLFEEEEPSLDEIKETFGVFDVNNDGFIDASELHRVVRNLGLKERCELEECERMIKAFDGNGDGLVDFQEFVKFMEKCLW
PfCML45	Pfo18g012180	164		A4、A9		P32、P87、P99、P108、P146	MCTKEPAAKLDDGQLAELREIFRSFDRNKDGSLTQLELGSLLRSLGLKPSPDQLETLIQKADTNSNGLVEFSEFVALVAPELLPAKSPYTEDQLKHLFSMFDRDGNGYITAAELAHSMAKLGHALTAEELTGMIKEADTDGDGRISFQEFSRAITSAAFDNSWA
PfCML46	Pfo19g000740	159		A13		P36、P48、P52、P53、P67、P72	MCPTGSALQNDTKTIPKSNLRSAFDVLDADGDGKISYDDLRTFYGGFSGPESSEEDVIGSMISVADSNKDGYVEYEEFEKVLNGKKGKNGRSIGGVMEDAFRVMDKDGDGKVGHQDLKSYLNWAGFEAHDEDVKAMIRLAGGDENGGVTFEGLLKILAV
PfCML47	Pfo19g004470	152				P18、P58、P100、P102	MAEVLNEEQIVEFQEAFSLFDKDGDGCITIEELATVIRSLDQNPTEEELQDMINEVDSDGNGTIEFAEFLNLMAKKMKEIDAEEELKEAFKVFDKDQNGYISPDELRHVMINLGEKLTDEEVEQMIREADLDGDGQVNYEEFVKMMMTIG
PfCML48	Pfo19g009400	222				P34、P53、P63、P93、P100、P137、P166、P176	MPNVLLRIFLVYKLLNSILLYLVPKKLRTYLPPSWYPYPQHHHHQHIQKEPTSPLSSSVVPSSPSFRIPRRMDPNELRRVFQMFDRNGDGRITKKELNDSLENMGIFIPDKELTQMIDKIDVNGDGCVDIDEFGTLYQNIMDERDVEEDMREAFNVFDQNGDGFITVDELKSVLASLGLKQGRAAEDCKKMIMRVDADGDGMVNFTEFKQMMRGGGFAALGN
PfCML49	Pfo20g007420	147		A3		P12、P22、P60、P98、P110	MGKDLSDDQVSSMKEAFNLFDSDGDGKIAPSELGILMRSLGGNPTQAQLKSIIAEERLNSPFDFPRFLDLMSKHLKPEPFDRQLRDAFKVLDKDGTGYVVVSDLRHILTSIGEKLEPAEFDEWIREVDVGSDGKIRYEDFIARMVAK
PfCML50	Pfoxxg000660	189		A11		P13、P23、P25、P133、P135、P156	METAGAASQCKRSLGGTSFRLRSPSLNSVRLRRIFDVFDKNNDCIITVEELGQALAVLGLQADIPHIESMVQAYVQPGNHGLRYEDFEALHRSLNDVFFGLNDEAGRVDDDEQQEESDLCEAFKVFDEDGDGYISARELQVVLGKLGLQEGREMDSVEMMISSVDQNHDGRVDFFEFKDMMRSVIVPSS
PfCML51	Pfoxxg003060	275				P29、P34、P49、P55、P134、P135、P187、P205、P221、P244、P253、P255	MTLFPCSEQSFRSFQITSCQTTPQPLRLSVRRATAFPILSLRPLWRSATSQPTLTLRPRGLPYSAPSAPPGAPHQPYGGYPTPQPSAPYGSPFASLVPSAFPPGTDPNVIACFQVADQDGSGFIDDKELQRALSSYNQSFGLRTVHLLMYLFTNSNTRKIGPKEFTQVFYSLQNWRTIFERFDRDRSGKIDASELREALFSLGFSVSPGVLDLLVSKFDKSGGKNKAIEYDNFIECCLTVKGLTEKFKEKDTSLSGSATFNYESFMLTVLPFLIA
PfCML52	Pfoxxg003290	268		A5、A60、A62		P44、P46、P61、P64、P66、P68、P70、P76、P83、P84、P85、P87、P88、P107、P108、P113、P118、P125、P161、P170、P210、P234	MASLKHLTLASSSPLPLNPQFSFYFSLLYSLFSPGVDFHFRFHSHSQHETHQDHPGKLFKSKKSRSVSRSETDPLSFSSQTTSSSASSEDGFKKPNGLSTPTSVLPSSSAEISTGEWSEISADVYFELKQAFEMIDRDGDGKIKKEELEALLCGLGAEPPSQEELQLMLSEVDRDGDGCITLEEFYAIGSAFAPPTCDTELRDTFDFFDSDRDGKITAEELFNVFKTIGDPRCTLEDCRRMISGVDRNGDGFVCFEDFSLMMDHQQQR
PfCML53	Pfoxxg004030	241				P37、P100、P101、P153、P171、P187、P210、P219、P221	MSNYPHNPSGYPYGAPPPSQSYPSGPYGGPPPPNQPSPYAPPYGGYPTPQPSAPYGSPFASLVPSAFPPGTDPNVIACFQVADQDGSGFIDDKELQRALSSYNQSFGLRTVHLLMYLFTNSNTRKIGPKEFTQVFYSLQNWRTIFERFDRDRSGKIDASELREALFSLGFSVSPGVLDLLVSKFDKSGGKNKAIEYDNFIECCLTVKGLTEKFKEKDTSLSGSATFNYESFMLTVLPFLIA
PfCML54	Pfoxxg004220	265		A2、A5、A10、A13、A15、A16		P14、P17、P19、P21、P23、P29、P36、P37、P38、P40、P41、P60、P61、P66、P71、P78、P114、P123、P163、P187、P258	MKLTKIIPGKLFKSKKSRSVSRSETDPLSFSSQTTSSSASSEDGFKKPNGLSTPTSVLPSSSAEISTGEWSEISADVYFELKQAFEMIDRDGDGKIKKEELEALLCGLGAEPPSQEELQLMLSEVDRDGDGCITLEEFYAIGSAFAPPTCDTELRDTFDFFDSDRDGKITAEELFNVFKTIGDPRCTLEDCRRMISGVDRNGDGRLLRGLQPHDGSSTAKMIVFLFLFIQKIKERKTFSFAALDFFSFFLFKFSFALTVAKMDVF
PfCML55	Pfoxxg018040	258				P37、P44、P117、P118、P170、P188、P204、P227、P236、P238	MSNYPHNPSGYPYGAPPPSQSYPSGPYGGPPPPNQPSPYAPVASPYSAPSAPPGAPHQPYGGYPTPQPSAPYGSPFASLVPSAFPPGTDPNVIACFQVADQDGSGFIDDKELQRALSSYNQSFGLRTVHLLMYLFTNSNTRKIGPKEFTQVFYSLQNWRTIFERFDRDRSGKIDASELREALFSLGFSVSPGVLDLLVSKFDKSGGKNKAIEYDNFIECCLTVKGLTEKFKEKDTSLSGSATFNYESFMLTVLPFLIA
PfCML56	Pfoxxg018260	221		A2、A5、A10、A13、A15、A16		P14、P17、P19、P21、P23、P29、P36、P37、P38、P40、P41、P60、P61、P66、P71、P78、P114、P123、P163、P187	MKLTKIIPGKLFKSKKSRSVSRSETDPLSFSSQTTSSSASSEDGFKKPNGLSTPTSVLPSSSAEISTGEWSEISADVYFELKQAFEMIDRDGDGKIKKEELEALLCGLGAEPPSQEELQLMLSEVDRDGDGCITLEEFYAIGSAFAPPTCDTELRDTFDFFDSDRDGKITAEELFNVFKTIGDPRCTLEDCRRMISGVDRNGDGFVCFEDFSLMMDHQQQR
PfCML57	Pfoxxg024780	189				P13、P23、P25、P133、P135、P156	METGGAASQCKRSLGGTSFRLRSPSLNSVRLRRIFDVFDKNNDCIITVEELGQALAVLGLQADIPHIESMVQAYVQPGNHGLRYEDFEALHRSLNDVFFGLNDEPGRVDDDEQQEESDLCEAFKVFDEDGDGYISARELQVVLGKLGLQEGREMDSVEMMISSVDQNHDGRVDFFEFKDMMRSVIVPSS
PfCML58	Pfoxxg028190	221		A2、A5、A10、A13、A15、A16		P14、P17、P19、P21、P23、P29、P36、P37、P38、P40、P41、P60、P61、P66、P71、P78、P114、P123、P163、P187	MKLTKIIPGKLFKSKKSRSVSRSETDPLSFSSQTTSSSASSEDGFKKPNGLSTPTSVLPSSSAEISTGEWSEISADVYFELKQAFEMIDRDGDGKIKKEELEALLCGLGAEPPSQEELQLMLSEVDRDGDGCITLEEFYAIGSAFAPPTCDTELRDTFDFFDSDRDGKITAEELFNVFKTIGDPRCTLEDCRRMISGVDRNGDGFVCFEDFSLMMDHQQQR SSAEISTGEWSEISADVYFELKQAFEMIDRDGDGKIKKEELEALLCGLGAEPPSQEELQL MLSEVDRDGDGCITLEEFYAIGSAFAPPTCDTELRDTFDFFDSDRDGKITAEELFNVFKT IGDPRCTLEDCRRMISGVDRNGDGFVCFEDFSLMMDHQQQR
(a) Protein translation modification sites prediction with two different prediction tools (Methylation, Acetylation and Ubiquitination sites were predicted on The CUCKOO Workgroup; Phosphorylation sites were predicted on NetPhos 3.1). (b) The sequence of PfCaM/CML proteins.
