# Supplementary material for: Genome-Wide Characterization of Calmodulin and Calmodulin-like Protein Gene Families in Paulownia fortunei and Identification of Their Potential Involvement in Paulownia Witches’ Broom
Source: Genes (Basel). 2023 Jul 27;14(8):1540. doi: 10.3390/genes14081540 (PMC10454933; doi:10.3390/genes14081540)
Supplement: Supplementary file 1 [file genes-14-01540-s001.zip › genes-2413807-supplementary/Supplementary table 5. Prediction analysis of subcellular localization of the 63 PfCaMCMLs.xls]

## Sheet: Sheet1
Table S5. Prediction analysis of subcellular localization of the 63 PfCaM/CMLs
Gene Symbol	Gene locus	Final Localization Result	(a)Localization information
			1LocTree3	2Plant-mPLoc	3ProtComp 9.0	4Yloc	5WoLF PSORT	Sequence
PfCaM1	Pfo01g009450	Cytoplasm	Cytoplasm	Cell membrane. Cytoplasm.	Cytoplasmic	Cytoplasm	nucl: 5, mito: 3, extr: 3, cyto: 2, chlo: 1	MADQLTDDQISEFKEAFSLFDKDGDGCITTKELGTVMRSLGQNPTEAELQDMINEVDADGNGTIDFPEFLNLMARKMKDTDSEEELKEAFRVFDKDQNGFISAAELRHVMTNLGEKLTDEEVDEMIREADVDGDGQINYEEFVKVMMAK NGTIDFPEFLNLMARKMKDTDSEEELKEAFRVFDKDQNGFISAAELRHVMTNLGEKLTDE EVDEMIREADVDGDGQINYEEFVKVMMAK
PfCaM2	Pfo01g009460	Cytoplasm	Cytoplasm	Endoplasmic reticulum	Cytoplasmic	Cytoplasm	nucl: 5, mito: 3, extr: 3, cyto: 2, chlo: 1	MADQLTDDQISEFKEAFSLFDKDGDGCITTKELGTVMRSLGQNPTEAELQDMINEVDADGNGTIDFPEFLNLMARKMKDTDSEEELKEAFRVFDKDQNGFISAAELRHVMTNLGEKLTDEEVDEMIREADVDGDGQINYEEFVKVMMAK NGTIDFPEFLNLMARKMKDTDSEEELKEAFRVFDKDQNGFISAAELRHVMTNLGEKLTDE EVDEMIREADVDGDGQINYEEFVKVMMAK
PfCaM3	Pfo03g002270	Cytoplasm	Cytoplasm	Cell membrane. Cytoplasm.	Cytoplasmic	Cytoplasm	nucl: 5, mito: 3, extr: 3, cyto: 2, chlo: 1	MADQLTDDQISEFKEAFSLFDKDGDGCITTKELGTVMRSLGQNPTEAELQDMINEVDADG NGTIDFPEFLNLMARKMKDTDSEEELKEAFRVFDKDQNGFISAAELRHVMTNLGEKLTDE EVDEMIREADVDGDGQINYEEFVKVMMANP
PfCaM4	Pfo12g004780	Cytoplasm	Cytoplasm	Cell membrane. Cytoplasm.	Cytoplasmic	Cytoplasm	nucl: 7.5, cyto_nucl: 7.5, cyto: 6.5	MADQLTDDQISEFKEAFSLFDKDGDGCITTKELGTVMRSLGQNPTEAELQDMINEVDADGNGTIDFPEFL NLMARKMKDTDSEEELKEAFRVFDKDQNGFISAAELRHVMTNLGEKLTDEEVDEMIREADVDGDGQINYE EFVKVMMAKKRRQRIEARRRELKKTTIEKTYRSTRSRKRDKIRDCVIL
PfCaM5	Pfoxxg016130	Cytoplasm	Cytoplasm	Endoplasmic reticulum	Cytoplasmic	Cytoplasm	nucl: 5, mito: 3, extr: 3, cyto: 2, chlo: 1	MADQLTDDQISEFKEAFSLFDKDGDGCITTKELGTVMRSLGQNPTEAELQDMINEVDADG NGTIDFPEFLNLMARKMKDTDSEEELKEAFRVFDKDQNGFISAAELRHVMTNLGEKLTDE EVDEMIREADVDGDGQINYEEFVKVMMAK
PfCML1	Pfo02g003340	Cytoplasm.Chloroplast	Cytoplasm	Cytoplasm	Extracellular	Chloroplast	chlo: 8, nucl: 5, mito: 1	MVDSMKLCLSSQFKRARKLLEKLNFSNKLRSWKRSKTRKLASDLSWSTSSFAAMEVSSQL KQVFKLIDTNGDGKLSPLELKQILLSMGDEKASAAKEAEGIVREMDFDGDGFVDLDEFMI VMGTDQNDDSANGIFRESEIMRAFQVFDADKNGLISAEELQRVLGRLGSGNCSLKECRKM IKVVDRDGDGFVNFEEFKHMMTAGC
PfCML2	Pfo02g016830	Cytoplasm	Cytoplasm	Cell membrane.	Extracellular	Cytoplasm	mito: 7, chlo: 4, nucl: 2, cyto: 1	MSSFSFLDIQYNLSKRKFLKNPSRMLSRDVQNSGILPISLPNIEELKQVFNKFDTNKDGKISPDEYKAILKGLGKVNLVTKEVQKIFEVADLDGDGFIDFSEFVEVHKKGGGVKTVDLHRAFQAFDKDKDGKISVREVYELLQKLGERCSLQDCQKMVRAVDSNGDGVIDSDEFMIMMTRTMITYISPDEYKAILKGLGKVNLVTKEVQKIFEVADLDGDGFIDFSEFVEVHKKGGGVKTVDLHRAFQAFDKDKDGKISVREVYELLQKLGERCSLQDCQKMVRAVDSNGDGVIDSDEFMIMMTR TMITY
PfCML3	Pfo03g001430	Cytoplasm	Cytoplasm	Cell membrane.	Extracellular	Cytoplasm	mito: 5, chlo: 3, nucl: 2, cyto: 2, extr: 2	MKLTKIIPRKLFKTKKSRSVSGSEIEPLSVLPSLSAEISADEWSEISADVYFDLKQAFEMIDRDGDGKIKKEELEGLLCRLGAEPPSREELKLMLSEVDRDGDGCITLEEFHVIGSAFAPPACDGEMRDAFDFFDSDRDGKITAEELFNVFKTIGDAQCTLEDCRRMIRGVDRNGDGFVCFETSVE
PfCML4	Pfo03g005560	Cytoplasm	Cytoplasm	Cytoplasm	Nuclear	Secreted pathway	extr: 7, chlo: 3, cyto: 2, vacu: 2	MIAILLSSLLFIFGLICTFSTIPPTKKFLALCFQTFHGHHDPKNPSEDAVKTSFKNTSTTTTTTTTTTTSRAELRSVFATFDKNNDGYITKHELRESLKNIGISAGERDVADMVEKVDSNGDGLIDFDEFVELFDSMISGGGNEGRRGQEEGHEEGDLKEAFDVFDGNKDGLITVEELGLVLSSLGFTEGKKLEDCKEMIRKVDMDGDGMVNFDEFKRMMKAGFGRLIPVSGDGLIDFDEFVELFDSMISGGGNEGRRGQEEGHEEGDLKEAFDVFDGNKDGLITVEELGLVLSSLGFTEGKKLEDCKEMIRKVDMDGDGMVNFDEFKRMMKAGFGRLIPVS
PfCML5	Pfo05g003830	Cytoplasm	Cytoplasm	Cell membrane. Cytoplasm.	Plasma membrane	Nucleus	cyto: 8.5, cyto_nucl: 5, chlo: 3, plas: 1, cysk: 1	MADSLTEEQIAEFQEAFSLIDKDSDGVITVEELASVIQSLNEHPTKEEIQEMMNEADVDGDGTLDFEEFLSIMARKMKENVAEELKEAFKVFDRDQDGFISAVELRNVMINLGERLSDEEAEQMIREVDLDGDGLVNYEEFLRMMMASYH
PfCML6	Pfo05g008280	Cytoplasm	Cytoplasm	Chloroplast	Plasma membrane	Cytoplasm	cyto: 7, nucl: 2.5, cysk_nucl: 2.5, cysk: 1.5, chlo: 1, mito: 1, extr: 1	MDPAELRRVFGMFDRNGDGKISRRELSESLEKLGIHIPEKELMQMIEKIDANGDGYVDVEEFGELYAAIMEDEGRGDEEEDMREAFNVFDQNGDGFITVEELRAVLSSLGLKQGRTIEDCKRMIKKVDVDGDGRVNYDEFRQMMKGGGFAALSS
PfCML7	Pfo05g014450	Cytoplasm	Cytoplasm	Cell membrane. Nucleus.	Extracellular	Cytoplasm	golg: 4, extr: 3, vacu: 3, chlo: 1, nucl: 1, cyto: 1, E.R.: 1	MSPPPSYSACCYQKDLSKVPREREMVSYTGGTQPYSPSAPPAPDPDQTRSSSSSSSFGSGTIPPPQGHGYYPYHHQPQQQNVYSSFPPGTHPDVIRSFQMVDRNQNGYIEEKELQEALAWNYQKFSRRTLRLLVFLFRNSNESSSRIGPKEFAEVWSCLGQWRAIFERFDRDRSGKIDSVELRDALYSLGYALPPSVLQVLISRYDDGSGRRVELSFDSFVESATILIIFCIFCCGSIEGLTEKFKEKDPRYTGSATLSYDTFMSMIIPFLVSE
PfCML8	Pfo06g000150	Not clear	Cytoplasm	Cell membrane.	Plasma membrane	Nucleus	mito: 5.5, chlo_mito: 4.5, nucl: 3.5, cyto_nucl: 3.5, chlo: 2.5, cyto: 2.5	MSTLYRGISRKDKPRGRHHGLNQQKRQEIKEAFELFDTDGSGTIDAKELNVAMRALGFEMSEEEITRMIAEVDKDGSGAIDFDEFCHMMTAKFGERDTKEELMKAFHIIDQDNNGKISAADIQRIAKELGENFTEKEIQDMIDEADRDRDGEVNSEEFMRMMSRTSYGY
PfCML9	Pfo06g009190	Cytoplasm	Cytoplasm	Cell membrane.	Plasma membrane	Cytoplasm	mito: 7, cyto: 2, extr: 2, nucl: 1.5, cysk_nucl: 1.5, chlo: 1	MADDPQDVADRERVFKSFDANGDGKISAAELGDALKTLGCITPEEVKRMMAEIDTDGDGCISFQEFTEFARANRGLMKDVAKIF
PfCML10	Pfo06g009210	Cytoplasm	Cytoplasm	Vacuole.	Cytoplasmic	Cytoplasm	extr: 6, nucl: 3, cyto: 3, chlo: 2	MEKNPAAIPLTLEEEVEKVFNKFDTNGDGRISLTELGAILNGLGSATPPDEVARIMSELDTDGDGFIDLNEFKAFHCGGGGDNNKELKEAFDLYDKDKNGKISASELHSVLRSLGEKCSLKDCRRMISSVDVDGDGCVNFEEFKKMMTRAS
PfCML11	Pfo06g013840	Cytoplasm	Cytoplasm	Cell membrane. Nucleus.	Extracellular	Cytoplasm	chlo: 13, cyto: 1	MSLSNLNQFPVRDISLNVNSIQLTLLIVGLVQFLLLHILLDRKRISSFFLGFQSQLLSSDYRNDHANSTKNRDEKRVDYQSVCRGEVEMVLRSLGMFCNAEGAKLPARLDADDLFNIFEERNPSLDEVKEAFDVFDNNRDGFIDAKKLQKVLCALGLKEGSEMENCRRMIGVFDENGDGRIDFDEFVKFMENSFS
PfCML12	Pfo07g003100	Cytoplasm	Cytoplasm	Cell membrane.	Extracellular	Cytoplasm	nucl: 8, chlo: 2, mito: 2, cyto: 1, extr: 1	MESTLANIISNLLVLRLKSLNWDSENFFSSAHFLPQTFLIFFSTKWNSLCSKLQISNTSDEPLHQVSCNKETFGDEKRIHIAEINLMMNRLGIVGGLEDNGDNSLGAEDFLALFDEEEPSLEEIKETFGVFDLNKDGFIDASELQRVLCNLGLKERCKLEECTRMIKPFDGNGDGLIDFQEFVKFIEKCLC
PfCML13	Pfo07g004220	Nucleus	Vacuole	Cell membrane. Vacuole.	Nuclear	Cytoplasm	nucl: 8, chlo: 2, mito: 2, cyto: 1, extr: 1	MMAKIQSDQLKQLNDIFKRFDMDHDGSLTQLELAALLRSLGLKPNGDQIHVLLANMDANGNGSIEFDELVEAMLPDINEQVLINQDQLMEVFRSFDRDGNGYITAAELAGQMAKMGHPLTYRELSEMMQEADTNGDGVISFNEFANILGKSAVDYLGLSVS
PfCML14	Pfo07g006290	Nucleus	Cytoplasm	Cell membrane. Vacuole.	Plasma membrane	Nucleus	nucl: 5.5, chlo: 4, cyto_nucl: 3.5, mito: 3, golg_plas: 1	MGFKSLFKRKKKQPHGLPSANQTIINSRSSSLNGRGLIEEELEQVFKKFDVNGDGKISASELGSIMGSLGHPATEEELSIMIQEVDSDGDGFIDLQEFIELNTNDVGHDEVLENLKDAFQVFDIDKNGSISAEELQDVLKSLGEECTLAECKKMISGVDSDGSGTISFDEFKVMMMKGSRFDTTEPKVD
PfCML15	Pfo07g008300	vacuole	Vacuole	Vacuole.	Cytoplasmic	Nucleus	nucl_plas: 6.5, nucl: 6, plas: 5, mito: 2, cyto: 1	MSSKEPAVKLDDEQLAELREIFRSFDRNNDGSLTELELGSLLRSLGLKPSPDQLDALIQKADTNSNGLVEFSEFVALVAPELLPAKSPYTEEQLKHLFKMFDRDGNGYITAAELAHSMARLGHALTAEELTGMIREADTDGDGRISFQEFSQAITSAAFDNSWA
PfCML16	Pfo08g007110	Not clear	Cytoplasm	Vacuole.	Extracellular	Nucleus	mito: 5, chlo: 4, nucl: 2, cyto: 1, plas: 1, extr: 1	MNPTPNSKPTMYLQDMDEVRKVFDRFDTNSDGKISADELGGVLNALGSETSAEEVARMMQEIDTDKDGHINLQEFAAFCNGDSDPYKSAEKELREAFELYDQDHNGKISAVELHKILTRLGEHCSVQDCAGMIKSVDSDGDGYVCFEEFRKMMTTTNNSIRNSGNAK
PfCML17	Pfo08g009080	Cytoplasm	Cytoplasm	Cell membrane. Cytoplasm.	Cytoplasmic	Cytoplasm	nucl: 6, mito: 3, chlo: 2, cyto: 1, plas: 1, extr: 1	MAEQLTEEQIAEFKEAFSLFDKDGDGCITTKELGTVMRSLGQNPTEAELQDMINEVDADQNGTIDFPEFLNLMARKMKDTDSEEELKEAFKVFDKDQNGFISAAELRHVMTNLGEKLTDEEVDEMIREADVDGDGQVNYEEFVRMMLAK
PfCML18	Pfo09g010040	Not clear	Cytoplasm	Cell membrane.	Extracellular	Nucleus	cysk: 9, cyto: 3, extr: 1, golg: 1	MGGVVAKGESPMASVPETKLEAKIIEAMQRREVEGSAIKSFDSIILKFPKIDESLRKCKAAFEDFDEDGNGAIDPQELKHCFHKLEINFTDEEINDLFEACDINENMGMKFNEFIVLLCLVYLLKEDPTAQHAKSCMGMPNLEATFETLVDAFVFLDKNKDGYVSKNEMVDAINETTSGERSSGRIAMKRFEEMDWDKNGMVNFKEFLFALTHWVGIEDIDDDEGENNV
PfCML19	Pfo10g000920	Cytoplasm	Cytoplasm	Cell membrane.	Plasma membrane	Cytoplasm	chlo: 7, nucl: 6, extr: 1	MEKYERVFSRFDSNGDGKICPVELRRCVGSIGSEMTEEEAVAAVALMDSDGDGLLCLEDFVSIVEGAGEEEKASDLKEAFKMYEMEGSGCITPKSLRRMLSRLGERRSVEQCSNMIAEFDLNGDGVLNFDEFKAMMSC
PfCML20	Pfo10g005120	Cytoplasm	Cytoplasm	Cell membrane. Vacuole.	Plasma membrane	Cytoplasm	cyto: 7, nucl: 2, plas: 2, chlo: 1, extr: 1, cysk: 1	MGKDLSDDQVSSMKEAFTLFDTDGDGKIAPSELGILMRSLGGNPTQAQLKSIIVEERLNAPFDFPRFLELMSKHLKPEPFDRQLRDAFKVLDKDGTGYVVVSDLRHILTSIGEKLEPAEFDEWIREVDVGSDGKIRYEDFIARMVAK
PfCML21	Pfo11g000490	Cytoplasm	Cytoplasm	Cell membrane.	Extracellular	Cytoplasm	cyto: 7, nucl: 3, chlo: 2, extr: 2	MCPTGNAIQHETKTTINSNLRWAFDVLDVDGDGKIGYNDLRAFYKGFSGPEASEEDVIGSMICMADLNKDGYVEYEEFEKVLDGRGKNGKVDDVMEDAFRVMDKDGDGKVGHEDLKSYLNWAGFEAQDEDVKAMIRLGGGDENGGVTFEGLLKVLPL
PfCML22	Pfo11g002860	Cytoplasm	Cytoplasm	Cell membrane. Cytoplasm.	Cytoplasmic	Cytoplasm	cyto: 8, chlo: 4, extr: 2	MADVLNEEQIVEFKEAFSLFDKDGDGCITIEELATVIRSLDQNPTEEELQDMINEVDSDGNGTIEFAEFLNLMAKKMKETDAEEELKEAFKVFDKDQNGYISANELRHVMINLGEKLTDEEVEQMISEADLDGDGQVNYDEFVKMMTTIG
PfCML23	Pfo11g005070	Extracellular	Cytoplasm	Cell membrane	Extracellular	Nucleus	extr: 6, nucl: 2, vacu: 2, chlo: 1, cyto: 1, mito: 1, plas: 1	MKDSQGTSQSSLMHKSLYDKVQDIFCCHILPNIYKRLDTKLERKMMEIKRNASGHSNFKSIDSIIMKFPQLREGLKEIRDVFEQYDEDSNGTIDNEELKKCLHTLEFSVRDEEIDDLFHYCDMDESEGIQFNEFIVLLCLIYLLTDYSTSSHATLKMCSPQIEATFNTIIEVFLFLDKNGDGKLKRKDVVKALNEASPREKSPSHITWTRFKEMDWDKNGKVSFKEFLYSFISWVGIECDDEGSEQ
PfCML24	Pfo11g011500	Not clear	Cytoplasm	Cell membrane	Extracellular	Chloroplast	mito: 8, chlo: 3, nucl: 3	MAIASITKPFSSRVFKLRLPRRLRSKPHTASPPPETTSPGRGSAGGGIVTPKSSSKEDEFRQVFRFLDADNDGRISAEELRSYFASVGDSVSHEEAERIIGEFSKGGDEDSLLLEFGEFVRVMELRDSDDDNVLRQAFEVYEVDKGSGCITPEGLRQVLLRLGDVKSLQECRAMIRVFDLDGNGVLDFDEFHKMMT
PfCML25	Pfo11g014110	Cytoplasm	Cytoplasm	Cell membrane	Extracellular	Nucleus	cyto: 8, nucl: 1, mito: 1, plas: 1, extr: 1, pero: 1, cysk: 1	MSPISTDDLHRIFKNLDKNNNGLVSIHELHHLIDRIGIHTTLEELEKLVGRTSLDYIDFLFFYEAMVKARMAEQADDDHSDDLLKAFKVFDLNGDGSISCEELQAVLSRMGLWDKHSGQDCKVMIDVYDKNSDGVLDFEEFKNMMSVPPAADSGM
PfCML26	Pfo11g014120	Cytoplasm	Cytoplasm	Cell membrane.	Extracellular	Cytoplasm	nucl: 4, cyto: 4, mito: 4, plas: 1, extr: 1	MSPFNTVHSHRIFNKLDRDGDGLVRVDELLWLLDGFGLHAKRDELELLVGGKSLNYVDFLFFYETLIRGNIFEQEICKFEREDETLERDLRKAFRVFDLDDDGFISCEDLQIALSRLGLWDQHYGQDCRHMIDAYDTDSDGLLDFEEFRNMMLLTGQP
PfCML27	Pfo11g014730	Cytoplasm	Cytoplasm	Cell membrane.	Plasma membrane	Cytoplasm	cyto: 4.5, nucl: 4, cyto_E.R.: 3, chlo: 2,plas: 2, cysk: 1	MAQSDSLSLEMETLNHVMGLVEAFRAFDSDNDGSINAQELGGIMGSLGYNVSEEDVQAMMQKGDGDRDGLLSISEFLDMNTGGLDLGGLTALKPALEALDLEEHDLITGEELYQVIENMGIELSLDDCLDIVASMDGDGYGAITFEDFKLIVNSLL
PfCML28	Pfo12g001970	Cytoplasm	Cytoplasm	Cell membrane. Cytoplasm	Cytoplasmic	Nucleus	cyto: 8, chlo: 3, cysk: 2.5, cysk_nucl: 2	MADALTEEQIAEFREAFCLIDKDSDGVITVEELASVIQSLNEHPTKEEIQEMMNEVDADGDGTVDFEEFLSIMARKMKENVAEELKEAFKVFDRDQDGFISAIELRNVMLNLGERLSDEEAEQMIREADLDGDGLVSYEEFVRMMMASSC
PfCML29	Pfo12g011100	Cytoplasm	Cytoplasm	Vacuole.	Plasma membrane	Cytoplasm	cyto: 5, mito: 3, nucl: 2, extr: 2, chlo: 1, cysk: 1	MDTPELRRVFAMFDRNGDGKISRKELSESLEKLGIHIPEKELRQMIEKIDANGDGYVDVEEFGTLYATIMEDNERGDEEDDMREAFKVFDQNGDGFITVEELRSVLASLGLKQGRTLEDCKRMIMKVDVDGDGRVNFDEFRQMMKGGGFAALS
PfCML30	Pfo13g006910	Cytoplasm	Cytoplasm	Cell membrane	Plasma membrane	Cytoplasm	mito: 4, chlo: 3, nucl: 2.5, cyto: 2, extr: 2, cysk_nucl: 2	MAEDPQDVADRERIFKRCDANGDGKVSASELGEALKALGSVTAEEVKRMMAELDTDGDGYVSFEEFTEFARANKGLVKDVAKIF
PfCML31	Pfo13g006920	Cytoplasm	Cytoplasm	Vacuole.	Cytoplasmic	Cytoplasm	nucl: 7, chlo: 3, extr: 3, plas: 1	METNPNPAAVPLTQEEEVEKVFNKFDANGDGKISSAELGTILSGLGSATSAEEVERIMSELDTDGDGYIDLSEFKSFHCGGGGDGNKELKEAFDLYDKDKNGMISASELHSVLRSLGEKCSINDCGRMISSFDVDGDGCINYEEFKKMMTGPP
PfCML32	Pfo13g008390	Nucleus	Secreted	Cell membrane.	Nuclear	Chloroplast	nucl: 7.5, cyto_nucl: 5, chlo: 2, mito: 2, cyto: 1.5, plas: 1	MSKLSFLSFHRSISKKGSTLPHHHAHSKEIRNRSFQPSTEDLKMVFHKFDSNGDGKISLDEYKKALKVLGGVTTKGEAAQVFRAADNDGDGFIDFEEFSKVCSTDGGVKSSEIQAAFRVFDGNGDGKISSEELMEVLRRMGERCSLEGCKKMIRQVDRDGDGLIDMDEFMNMMIMSYKP
PfCML33	Pfo13g008930	Nucleus	Cytoplasm	Cell membrane.	Extracellular	Nucleus	nucl: 5, mito: 5, cyto: 2, chlo: 1, extr: 1	MEPVDCFCTFSPKKLSKLSSLKPKTKPGSSSASPRTPKSPLNITPPRNSLREEELREVFRRFDSDCDGKISAAELRSYFASIGEYMSYEDAQGIINHLDTDKDKLLGFQDFLRLMEYNDGRHREEDLKAAFGIFEWEKGSGRITAKSLQRVLGQLGDPKSYDECVAMIQVFDSDGKGELGYDEFQQMMTA
PfCML34	Pfo13g010140	Nucleus	Cytoplasm	Cell membrane.	Extracellular	Nucleus	nucl: 2.5, chlo: 2, cyto: 2, mito: 2,extr: 2, cysk_nucl: 2, plas: 1.5, E.R._plas: 1.5, vacu: 1	MSHNYENQFPIENFSLNSIQLTVLIVGLVEFLLLHILIDRKRIYNFFLGFQSSIQSQLISSNEDQAGMKDRDFEPSTKQEKRVDQSVSRGDVDIVLRSLGMFCNSDIAKLPARLDANDLLNLFEEENPSLNEVKEAFDVFDYNRDGFIDAKELQKVLCALGLKEGSEMENCRRMIGLFDENGDGRIDFDEFVKFMEISLC
PfCML35	Pfo13g011810	Cytoplasm	Cytoplasm	Cell membrane.	Plasma membrane	Cytoplasm	chlo: 7, extr: 4, nucl: 3	MERYEQYERVFNHFDSNGDGKICPVELRQCMGSIGGEMTEEEAEAAVVLMDSDEDGLLCLDDFVRIVEGAGEEEKASDLKAAFKMYAVEGSGCITPKSLRRMLSRLGERRSVDECKNMIARFDLNGDGVLNFDEFKVMMSY
PfCML36	Pfo14g004090	Cytoplasm	Cytoplasm	Cell membrane. Cytoplasm.	Cytoplasmic	Cytoplasm	nucl: 6, mito: 4, plas: 2, chlo: 1, extr: 1	MAEQLTEEQIAEFKEAFSLFDKDGDGCITSKELGTVMRSLGQNPSEAELQDMINEVDADQNGTIDFPEFLNLMARKMKDTDSEEELKEAFKVFDKDQNGFISAAELRHVMTNLGEKLTDEEVDEMIREADMDGDGQVNYEEFVRMMLAK
PfCML37	Pfo14g008380	Cytoplasm.Extracellular	Cytoplasm	Nucleus.	Extracellular	Cytoplasm	extr: 6, chlo: 4, vacu: 3, nucl: 1	MMDSKMSAAGLISIANKAANLVSFISFILWCIFYSCIITFQDFYSCFRRIFQLLSYLLLESWKSCCRLSSKINVEHDVTTSKPCVSREDVEIVMEKLGLYEGLRPQEPVQDSIEIGNMFDGTEPSLDEVREAFGLFDVNKDGFIDAEELKKVMSSIGLTGFSEQECQRMIMVFDDNGDGRIDFGEFVKLMEECSC
PfCML38	Pfo15g003460	Cytoplasm	Mitochondrion membrane	Cell membrane.	Extracellular	Cytoplasm	cyto: 4, nucl: 3, mito: 3, chlo: 2, plas: 1, extr: 1	MAPLNTLHLHRIFNKLDRNGDGLVSIDELMWLLERIGLHTNRDELELLVGDKALDPVDFLFFYETLIIKGNNIVQEKHKLEREDEILEKDLREAFRVFDLNDDGFISCEELQIALSRLGLWDEDCGQDCKHMIGVYDTNSDGFLDFESLRI
PfCML39	Pfo15g003470	Cytoplasm	Cytoplasm	Cell membrane.	Extracellular	Nucleus	cyto: 7, mito: 2, plas: 2, nucl: 1, extr: 1, pero: 1	MSPISADDLHRIFKNLDKNNKGLVSIQELHHLLDRIGIHTTLEELEKFVGRTSLDYIDFFFFYEAMVKARMAEQEADDSSDHNENDLFKAFKVFDLNGDGYISCEELQSVLSRLGLWDKRSGHDCKDMISVYDENSDGVLDFEEFKNMMSVPPTSDSEM
PfCML40	Pfo15g007850	Cytoplasm	Cytoplasm	Cell membrane.	Extracellular	Cytoplasm	nucl: 5, cyto: 4, chlo: 2, mito: 1, plas: 1, cysk: 1	MQFLYINTSHRILPCLQFFPENNNGDCKHCKVIQQQSFQAPPPLPPSLPDPNRKPSTGNHQPWLWRGLNSVNKEGEFRQVFRYFDANNDGKIAADELSAYFASIGDSVSHEAAEKIIREFSKGSAEDSLLLGFGDFVRLMELRDTEDDKVLRQAFEVYVVEKGSGCITPEGLRQVLRRLGVVKSYRECEAMIRVFDLDGNGVLDFHEFHKMMA
PfCML41	Pfo16g003140	Cytoplasm	Cytoplasm	Cell membrane.	Plasma membrane	Cytoplasm	cyto_nucl: 8, nucl: 6, cyto: 6, chlo: 2	MVEQFTEEQITEFKEAFSLFDKDGDIMRSLGQNPTEAELQDMINEVDADQNGTIEFPEFLNLMAFISAGGLRHVMTNLGKKLTDEEVDEMILYEKQIWMVMAK
PfCML42	Pfo16g008660	Not clear	Vacuole	Cell membrane.	Extracellular	Nucleus	cysk: 6, cyto: 5, golg: 2, nucl: 1	MGGVVAKDESPKASVPETKLEAKIIEAVRRREVEGSSIKSFNSIILKFPKIDESFRKCKTTFQEFDEDGNGAIDPQELKHCFRKLEMNFTDEEINDLFEACDINEDMRMKFNEFIVLLCLVYLLKEDPTAQHAKSQIGMPDLKATFETLVDTFVFLDKNKDGYVSKNEMVDAINETTSGERSSGRIAMKRFEEMDWDKNGMVNLKEFLFAFTHWVGIEDIDDDEEADDV
PfCML43	Pfo17g000060	Not clear	Cytoplasm	Vacuole	Plasma membrane	Nucleus	mito: 6, chlo: 5, nucl: 2, golg_plas: 1	MGLKELFNRKKKQRLGLAITSAHQTPINSRSPSLNSRAQIEEELEQVFKKFDVNGDGKISASELGSIMGSLGHPATEEELNTMIQEVDSDGDGYINLQEFIELNTKDIDYDEVLENLKDAFEVFDIDKNGSISAEELQDVLQSLGEECTLAECRKMISGVDSDGNGTISFDEFKPQGLDLGRVWVRVRLH
PfCML44	Pfo17g003910	Chloroplast	Vacuole	Cell membrane.	Extracellular	Chloroplast	chlo: 9, nucl: 4, vacu: 1	MELAVANTISKLLILLFKSLYGDTQKFYSSVQFFLQTFPKLFPTKWNHLWRKMQISNTCDQPLLHQVPCSSETSEGEERICIAEMNVMMNRLGMVCGLEGINGNTSFGAEDFLSLFEEEEPSLDEIKETFGVFDVNNDGFIDASELHRVVRNLGLKERCELEECERMIKAFDGNGDGLVDFQEFVKFMEKCLW
PfCML45	Pfo18g012180	vacuole	Vacuole	Vacuole	Plasma membrane	Cytoplasm	nucl_plas: 6.5, nucl: 6, plas: 5, mito: 2, cyto: 1	MCTKEPAAKLDDGQLAELREIFRSFDRNKDGSLTQLELGSLLRSLGLKPSPDQLETLIQKADTNSNGLVEFSEFVALVAPELLPAKSPYTEDQLKHLFSMFDRDGNGYITAAELAHSMAKLGHALTAEELTGMIKEADTDGDGRISFQEFSRAITSAAFDNSWA
PfCML46	Pfo19g000740	Cytoplasm	Cytoplasm	Cell membrane	Extracellular	Nucleus	cyto: 13, chlo: 1	MCPTGSALQNDTKTIPKSNLRSAFDVLDADGDGKISYDDLRTFYGGFSGPESSEEDVIGSMISVADSNKDGYVEYEEFEKVLNGKKGKNGRSIGGVMEDAFRVMDKDGDGKVGHQDLKSYLNWAGFEAHDEDVKAMIRLAGGDENGGVTFEGLLKILAV
PfCML47	Pfo19g004470	Cytoplasm	Cytoplasm	Cell membrane. Cytoplasm	Cytoplasmic	Nucleus	cyto: 6, cyto_nucl: 6, chlo: 3, extr: 3	MAEVLNEEQIVEFQEAFSLFDKDGDGCITIEELATVIRSLDQNPTEEELQDMINEVDSDGNGTIEFAEFLNLMAKKMKEIDAEEELKEAFKVFDKDQNGYISPDELRHVMINLGEKLTDEEVEQMIREADLDGDGQVNYEEFVKMMMTIG
PfCML48	Pfo19g009400	Chloroplast	Cytoplasm	Cell membrane.	Plasma membrane	Chloroplast	chlo: 11, cyto: 2, mito: 1	MPNVLLRIFLVYKLLNSILLYLVPKKLRTYLPPSWYPYPQHHHHQHIQKEPTSPLSSSVVPSSPSFRIPRRMDPNELRRVFQMFDRNGDGRITKKELNDSLENMGIFIPDKELTQMIDKIDVNGDGCVDIDEFGTLYQNIMDERDVEEDMREAFNVFDQNGDGFITVDELKSVLASLGLKQGRAAEDCKKMIMRVDADGDGMVNFTEFKQMMRGGGFAALGN
PfCML49	Pfo20g007420	Cytoplasm	Cytoplasm	Cell membrane.	Plasma membrane	Cytoplasm	cyto: 6, plas: 4.5, nucl_plas: 4, nucl: 2.5,extr:1	MGKDLSDDQVSSMKEAFNLFDSDGDGKIAPSELGILMRSLGGNPTQAQLKSIIAEERLNSPFDFPRFLDLMSKHLKPEPFDRQLRDAFKVLDKDGTGYVVVSDLRHILTSIGEKLEPAEFDEWIREVDVGSDGKIRYEDFIARMVAK
PfCML50	Pfoxxg000660	Cytoplasm	Cytoplasm	Cell membrane.	Extracellular	Cytoplasm	mito: 7, chlo: 4, nucl: 3	METAGAASQCKRSLGGTSFRLRSPSLNSVRLRRIFDVFDKNNDCIITVEELGQALAVLGLQADIPHIESMVQAYVQPGNHGLRYEDFEALHRSLNDVFFGLNDEAGRVDDDEQQEESDLCEAFKVFDEDGDGYISARELQVVLGKLGLQEGREMDSVEMMISSVDQNHDGRVDFFEFKDMMRSVIVPSS
PfCML51	Pfoxxg003060	Cytoplasm.Chloroplast	Cytoplasm	Cell membrane. Nucleus. Vacuole.	Cytoplasmic	Chloroplast	chlo: 12, nucl: 1, mito: 1	MTLFPCSEQSFRSFQITSCQTTPQPLRLSVRRATAFPILSLRPLWRSATSQPTLTLRPRGLPYSAPSAPPGAPHQPYGGYPTPQPSAPYGSPFASLVPSAFPPGTDPNVIACFQVADQDGSGFIDDKELQRALSSYNQSFGLRTVHLLMYLFTNSNTRKIGPKEFTQVFYSLQNWRTIFERFDRDRSGKIDASELREALFSLGFSVSPGVLDLLVSKFDKSGGKNKAIEYDNFIECCLTVKGLTEKFKEKDTSLSGSATFNYESFMLTVLPFLIA
PfCML52	Pfoxxg003290	Not clear	Cytoplasm	Cell membrane.	Extracellular	Nucleus	chlo: 5, nucl: 5, extr: 2, cyto: 1, vacu: 1	MASLKHLTLASSSPLPLNPQFSFYFSLLYSLFSPGVDFHFRFHSHSQHETHQDHPGKLFKSKKSRSVSRSETDPLSFSSQTTSSSASSEDGFKKPNGLSTPTSVLPSSSAEISTGEWSEISADVYFELKQAFEMIDRDGDGKIKKEELEALLCGLGAEPPSQEELQLMLSEVDRDGDGCITLEEFYAIGSAFAPPTCDTELRDTFDFFDSDRDGKITAEELFNVFKTIGDPRCTLEDCRRMISGVDRNGDGFVCFEDFSLMMDHQQQR
PfCML53	Pfoxxg004030	Cytoplasm	Cytoplasm	Cell membrane. Nucleus.	Cytoplasmic	Cytoplasm	nucl: 11.5, cyto_nucl: 6.5, chlo: 2	MSNYPHNPSGYPYGAPPPSQSYPSGPYGGPPPPNQPSPYAPPYGGYPTPQPSAPYGSPFASLVPSAFPPGTDPNVIACFQVADQDGSGFIDDKELQRALSSYNQSFGLRTVHLLMYLFTNSNTRKIGPKEFTQVFYSLQNWRTIFERFDRDRSGKIDASELREALFSLGFSVSPGVLDLLVSKFDKSGGKNKAIEYDNFIECCLTVKGLTEKFKEKDTSLSGSATFNYESFMLTVLPFLIA
PfCML54	Pfoxxg004220	Cytoplasm	Endoplasmic reticulum	Cell membrane.	Extracellular	Chloroplast	chlo: 6, mito: 4, nucl: 3, extr: 1	MKLTKIIPGKLFKSKKSRSVSRSETDPLSFSSQTTSSSASSEDGFKKPNGLSTPTSVLPSSSAEISTGEWSEISADVYFELKQAFEMIDRDGDGKIKKEELEALLCGLGAEPPSQEELQLMLSEVDRDGDGCITLEEFYAIGSAFAPPTCDTELRDTFDFFDSDRDGKITAEELFNVFKTIGDPRCTLEDCRRMISGVDRNGDGRLLRGLQPHDGSSTAKMIVFLFLFIQKIKERKTFSFAALDFFSFFLFKFSFALTVAKMDVF
PfCML55	Pfoxxg018040	Nucleus	Secreted	Nucleus.	Cytoplasmic	Nucleus	nucl: 10, cyto_nucl: 6.33333, nucl_plas: 5.83333, chlo: 2, cyto: 1.5	MSNYPHNPSGYPYGAPPPSQSYPSGPYGGPPPPNQPSPYAPVASPYSAPSAPPGAPHQPYGGYPTPQPSAPYGSPFASLVPSAFPPGTDPNVIACFQVADQDGSGFIDDKELQRALSSYNQSFGLRTVHLLMYLFTNSNTRKIGPKEFTQVFYSLQNWRTIFERFDRDRSGKIDASELREALFSLGFSVSPGVLDLLVSKFDKSGGKNKAIEYDNFIECCLTVKGLTEKFKEKDTSLSGSATFNYESFMLTVLPFLIA
PfCML56	Pfoxxg018260	Chloroplast	Cytoplasm	Cell membrane.	Extracellular	Chloroplast	chlo: 6, nucl: 4, mito: 3, extr: 1	MKLTKIIPGKLFKSKKSRSVSRSETDPLSFSSQTTSSSASSEDGFKKPNGLSTPTSVLPSSSAEISTGEWSEISADVYFELKQAFEMIDRDGDGKIKKEELEALLCGLGAEPPSQEELQLMLSEVDRDGDGCITLEEFYAIGSAFAPPTCDTELRDTFDFFDSDRDGKITAEELFNVFKTIGDPRCTLEDCRRMISGVDRNGDGFVCFEDFSLMMDHQQQR
PfCML57	Pfoxxg024780	Cytoplasm	Cytoplasm	Cell membrane.	Extracellular	Cytoplasm	mito: 7.5, cyto_mito: 4.5, chlo: 3, nucl: 3	METGGAASQCKRSLGGTSFRLRSPSLNSVRLRRIFDVFDKNNDCIITVEELGQALAVLGLQADIPHIESMVQAYVQPGNHGLRYEDFEALHRSLNDVFFGLNDEPGRVDDDEQQEESDLCEAFKVFDEDGDGYISARELQVVLGKLGLQEGREMDSVEMMISSVDQNHDGRVDFFEFKDMMRSVIVPSS
PfCML58	Pfoxxg028190	Chloroplast	Cytoplasm	Cell membrane.	Extracellular	Chloroplast	chlo: 6, nucl: 4, mito: 3, extr: 1	MKLTKIIPGKLFKSKKSRSVSRSETDPLSFSSQTTSSSASSEDGFKKPNGLSTPTSVLPSSSAEISTGEWSEISADVYFELKQAFEMIDRDGDGKIKKEELEALLCGLGAEPPSQEELQLMLSEVDRDGDGCITLEEFYAIGSAFAPPTCDTELRDTFDFFDSDRDGKITAEELFNVFKTIGDPRCTLEDCRRMISGVDRNGDGFVCFEDFSLMMDHQQQR
aLocalization information of PfCaM/CMLs proteins with five different protein subcellular localization prediction systems (1. LocTree3; 2. Plant-mPLoc; 3. ProtComp 9.0; 4. Yloc; 5. WoLF PSORT ), and the final results were presented according to the majority, otherwise not clear.nucl, nucleus; mito, mitochondria; extr, extracellular space; cyto, cytoplasm; chlo, chloroplast; vacu, vacuole; plas, pl…
